# Supplementary material for: The Association between Childhood Immunization and Gender Inequality: A Multi-Country Ecological Analysis of Zero-Dose DTP Prevalence and DTP3 Immunization Coverage
Source: Vaccines (Basel). 2022 Jun 27;10(7):1032. doi: 10.3390/vaccines10071032 (PMC9317382; doi:10.3390/vaccines10071032)
Supplement: Supplementary file 1 [file vaccines-10-01032-s001.zip]

Archive with 1 entries (1 files):
- vaccines-1734563-supplementary.pdf
